# Supplementary material for: Enhancement of Photosynthetic Iron-Use Efficiency Is an Important Trait of Hordeum vulgare for Adaptation of Photosystems to Iron Deficiency
Source: Plants (Basel). 2021 Jan 25;10(2):234. doi: 10.3390/plants10020234 (PMC7911540; doi:10.3390/plants10020234)
Supplement: Supplementary file 1 [file plants-10-00234-s001.zip]

Archive with 3 entries (3 files):
- Supplmental fileüQSaito/Supplemental Figures_Saito_Proofreading.pdf
- Supplmental fileüQSaito/Table_S1_Saito_edit.xlsx
- Supplmental fileüQSaito/Table_S2_Saito_revised_edit.xlsx
