# Supplementary material for: Enhancement of Photosynthetic Iron-Use Efficiency Is an Important Trait of Hordeum vulgare for Adaptation of Photosystems to Iron Deficiency
Source: Plants (Basel). 2021 Jan 25;10(2):234. doi: 10.3390/plants10020234 (PMC7911540; doi:10.3390/plants10020234)
Supplement: Supplementary file 1 [file plants-10-00234-s001.zip › Supplmental fileüQSaito/Table_S1_Saito_edit.xlsx]

## Sheet: Sheet1
Scientific name	Name of varieties	Name abbreviation in this study	Origin country (area)	Soil pH range at origin (average value)	Accession number	uzu phenotype a	Type of hydroponic solution b	Seed source
Hordeum vulgare L.	Ehime Hadaka 1	EHM1	Japan (Ehime pref.)	pH5.0-6.5 (pH6.1)	J677	uzu	normal	Barley Germplasm Center, Okayama University
Hordeum vulgare L.	Shiro Hadaka 1	SRH1	Japan (Fukushima pref.)	pH5.0-6.5 (pH5.6)	J623	normal	reduced heavy metals	Barley Germplasm Center, Okayama University
Hordeum vulgare L.	Kairyo Ogara	KRO	Japan (Nagasaki pref.)	pH4.5-7.0 (pH5.1)	J384	normal	normal	Barley Germplasm Center, Okayama University
Hordeum vulgare L.	Haruna Nijo	HRN	Japan (Tochigi pref.)	pH5.0-6.5 (pH5.6)	J247	normal	normal	Barley Germplasm Center, Okayama University
Hordeum vulgare L.	Akashinriki	ASR	Japan (Shizuoka pref.)	pH5.0-6.5 (pH5.3)	J647	uzu	normal	Barley Germplasm Center, Okayama University
Hordeum vulgare L.	Saga Hadaka 1	SGH1	Japan (Saga pref.)	pH4.5-7.0 (pH5.3)	J683	uzu	reduced heavy metals	Barley Germplasm Center, Okayama University
Hordeum vulgare L.	Musashinomugi	MSS	Japan (Saitama pref.)	pH5.0-6.5 (pH5.1)	J699	uzu	reduced heavy metals	Barley Germplasm Center, Okayama University
Hordeum vulgare L.	Colonial	CLN	USA (North carolina)	pH4.5-5.5 (pH5.3)	A311	uzu	reduced heavy metals	Barley Germplasm Center, Okayama University
Hordeum vulgare L.	Bowman	BWM	USA (North Dakota)	pH4.5-8.0 (pH6.3)	NGB20079	normal	reduced heavy metals	Nordic Genetic Resource Center (NordGen)
Hordeum vulgare L.	Bowman near isogenic line uzu1.a	BWM-uzu	USA (North Dakota)	pH4.5-8.0 (pH6.3)	GSHO1963	uzu	reduced heavy metals	National Small Grains Collection, United States Department of Agriculture
Hordeum vulgare L.	Bonus	BNS	Sweden	pH4.5-6.5 (pH5.4)	U406	normal	reduced heavy metals	Barley Germplasm Center, Okayama University
Hordeum vulgare L.	Igri	IGR	Germany	pH4.5-7.0 (pH6.3)	U760	normal	normal	Barley Germplasm Center, Okayama University
Hordeum vulgare L.	Barke	BRK	Germany	pH4.5-7.0 (pH6.3)	NGB16758	normal	reduced heavy metals	Nordic Genetic Resource Center (NordGen)
Hordeum vulgare L.	Morex	MRX	Developed in USA Minnesota (obtained from New Zealand)	pH4.5-7.5 (pH6.3)	NGB23015	normal	normal	Nordic Genetic Resource Center (NordGen)
Hordeum vulgare L.	Golden Promise	GLD	Developed in UK (obtained from New Zealand)	pH4.5-7.0 (pH5.7)	NGB23014	normal	reduced heavy metals	Nordic Genetic Resource Center (NordGen)
Hordeum vulgare L.	Tripoli	TRP	Italy	pH6.0-7.5 (pH6.5)	U610	normal	reduced heavy metals	Barley Germplasm Center, Okayama University
Hordeum vulgare L.	Sarab 1	SRB1	Iran	pH6.5-8.5 (pH7.9)	I339	normal	reduced heavy metals	Barley Germplasm Center, Okayama University
Hordeum vulgare L.	Katana 1	KTN1	Syria	pH6.0-8.5 (pH7.5)	I626	normal	reduced heavy metals	Barley Germplasm Center, Okayama University
Hordeum vulgare L.	Tibet White 25	TW25	Tibet, China	pH5.0-8.5 (pH6.7)	C357	normal	reduced heavy metals	Barley Germplasm Center, Okayama University
Hordeum vulgare L.	Ethiopia 2	ETH2	Ethiopia	pH4.5-7.0 (pH5.4)	E301	normal	reduced heavy metals	Barley Germplasm Center, Okayama University
Hordeum vulgare (Åberg) Bowd.	Agriochriton	AGR	China	pH5.5-8.5 (pH7.4)	NGB7407	normal	normal	Nordic Genetic Resource Center (NordGen)
Hordeum vulgare (C. Koch) Thell.	Spontaneum	Sponta-Iran	Iran	pH6.5-8.5 (pH7.9)	NGB132016	normal	reduced heavy metals	Nordic Genetic Resource Center (NordGen)
Hordeum vulgare (C. Koch) Thell.	Spontaneum	Sponta-Fin	Finland	pH4.5-6.0 (pH5.4)	NGB14521	normal	normal	Nordic Genetic Resource Center (NordGen)
Hordeum murinum L.	Murinum	Murinum	Spain	pH6.0-8.5 (pH7.0)	NGB6857	normal	reduced heavy metals	Nordic Genetic Resource Center (NordGen)
Sorghum bicolor L.	-	#2	-		-	-	normal	EARTHNOTE Co.,Ltd
Sorghum bicolor L.	-	#20	-		-	-	normal	EARTHNOTE Co.,Ltd
Sorghum bicolor L.	-	#48	-		-	-	normal	EARTHNOTE Co.,Ltd
Sorghum bicolor L.	-	#49	-		-	-	normal	EARTHNOTE Co.,Ltd
Sorghum bicolor L.	-	#95	-		-	-	normal	EARTHNOTE Co.,Ltd
Sorghum bicolor L.	-	#100	-		-	-	normal	EARTHNOTE Co.,Ltd
Sorghum bicolor L.	-	#168	-		-	-	normal	EARTHNOTE Co.,Ltd
