# Supplementary material for: Enhancement of Photosynthetic Iron-Use Efficiency Is an Important Trait of Hordeum vulgare for Adaptation of Photosystems to Iron Deficiency
Source: Plants (Basel). 2021 Jan 25;10(2):234. doi: 10.3390/plants10020234 (PMC7911540; doi:10.3390/plants10020234)
Supplement: Supplementary file 1 [file plants-10-00234-s001.zip › Supplmental fileüQSaito/Table_S2_Saito_revised_edit.xlsx]

## Sheet: Sheet1
Table S2.
Absolute values and relative values (fold-change) of each parameter used for the correlation analysis and PCA analysis. Values represent means ± standard error of three independent experiments.
Fold-change in mean value is shown as a percentage or logarithimic value and indicated by Heat map.Values in darkest red and darkest blue color represent the highest and the lowest value, respectively.
Barley varieties	PIUE (Assimilated C/Fe s-1)				C assimilation rate (µmol CO2 m-2 s-1)				Resipiration rate (µmol CO2 m-2 s-1)				Stomatal conductance (mol H2O m-2 s-1)				Fv/Fm				Fv'/Fm'
	+Fe	−Fe	Fold change (−Fe/+Fe)		+Fe	−Fe	Fold change (−Fe/+Fe)		+Fe	−Fe	Fold change (−Fe/+Fe)		+Fe	−Fe	Fold change (−Fe/+Fe)		+Fe	−Fe	Fold change (−Fe/+Fe)		+Fe	−Fe	Fold change (−Fe/+Fe)
			％	Log			％	Log			％	Log			％	Log			％	Log			％	Log
AGR	0.23 ±0.06	0.57 ±0.16	244.005	0.595134	12.3 ±3.1	7.9 ±2.2	64.2725	-0.191975	1.11 ±0.26	1.08 ±0.19	96.6998	-0.0145742	0.20 ±0.04	0.25 ±0.02	122.523	0.0882172	0.79 ±0.01	0.78 ±0.01	99.1087	-0.00388803	0.59 ±0.01	0.43 ±0.07	73.2717	-0.135064
ASR	0.31 ±0.02	0.16 ±0.05	52.1684	-0.0867001	13.2 ±0.9	3.9 ±1.2	29.4872	-0.530367	1.67 ±0.48	1.06 ±0.17	63.2512	-0.198931	0.32 ±0.02	0.16 ±0.04	50.2003	-0.299294	0.75 ±0.03	0.74 ±0.02	98.7304	-0.00554896	0.52 ±0.03	0.32 ±0.04	61.3437	-0.21223
BRK	0.37 ±0.01	0.25 ±0.02	69.3194	0.005264	13.9 ±0.5	1.2 ±0.1	8.42707	-1.07432	1.04 ±0.23	1.08 ±0.06	104.482	0.019041	0.20 ±0.01	0.19 ±0.03	91.6944	-0.0376572	0.78 ±0.01	0.63 ±0.02	81.1895	-0.0905003	0.54 ±0.01	0.22 ±0.02	41.0388	-0.386805
BWM	0.47 ±0.02	0.39 ±0.14	82.9499	0.0832248	12.3 ±0.6	5.7 ±2.1	46.5522	-0.332059	1.60 ±0.13	0.92 ±0.30	57.6951	-0.238861	0.28 ±0.06	0.16 ±0.05	55.8065	-0.253315	0.76 ±0.04	0.78 ±0.00	102.157	0.00926909	0.55 ±0.05	0.48 ±0.06	87.4028	-0.0584745
BWM-uzu	0.53 ±0.00	0.41 ±0.00	78.5481	0.0910279	20.4 ±0.0	5.7 ±0.0	28.0758	-0.551668	2.38 ±0.00	1.23 ±0.00	51.7635	-0.285976	0.36 ±0.00	0.12 ±0.00	32.2466	-0.491516	0.81 ±0.00	0.76 ±0.00	93.5468	-0.0289709	0.68 ±0.00	0.42 ±0.00	61.5951	-0.210454
CLN	0.27 ±0.01	0.32 ±0.08	119.719	0.274056	15.6 ±0.9	9.2 ±2.3	58.8358	-0.230358	2.09 ±0.77	1.27 ±0.36	60.6945	-0.216851	0.42 ±0.01	0.21 ±0.04	49.2919	-0.307225	0.78 ±0.01	0.80 ±0.01	102.331	0.0100081	0.62 ±0.02	0.57 ±0.02	92.5629	-0.0335629
EHM1(1)	0.62 ±0.03	0.97 ±0.12	156.092	0.266881	17.3 ±0.9	12.5 ±1.5	72.3515	-0.140552	1.37 ±0.11	1.14 ±0.55	83.4032	-0.0788172	0.49 ±0.02	0.34 ±0.05	69.2523	-0.159566	0.79 ±0.00	0.79 ±0.00	99.7924	-0.000902642	0.60 ±0.01	0.50 ±0.01	83.7736	-0.076893
EHM1(2)	0.44 ±0.01	0.92 ±0.25	208.264	0.514506	18.7 ±0.5	7.6 ±2.1	40.5305	-0.392218	1.05 ±0.19	1.03 ±0.03	98.4477	-0.00679427	0.44 ±0.03	0.24 ±0.03	55.3234	-0.257091	0.77 ±0.01	0.75 ±0.02	98.5503	-0.00634195	0.56 ±0.02	0.43 ±0.06	77.3126	-0.11175
ETH2	1.14 ±0.04	0.12 ±0.03	10.4072	-0.818257	18.5 ±3.0	0.8 ±0.2	4.52303	-1.34457	1.43 ±0.00	1.20 ±0.27	84.2151	-0.0746098	0.56 ±0.02	0.21 ±0.01	38.5307	-0.414193	0.81 ±0.00	0.70 ±0.01	85.9148	-0.0659321	0.66 ±0.02	0.23 ±0.02	34.794	-0.458495
GLD	0.59 ±0.01	1.22 ±0.38	208.958	0.484469	19.5 ±0.4	6.4 ±2.0	32.5846	-0.486987	1.07 ±0.30	0.67 ±0.28	62.8689	-0.201564	0.47 ±0.01	0.19 ±0.05	40.4164	-0.393443	0.76 ±0.00	0.75 ±0.02	99.4046	-0.00259371	0.55 ±0.01	0.37 ±0.07	67.6291	-0.169866
HRN	0.61 ±0.02	0.35 ±0.01	58.0118	-0.0720741	18.3 ±0.6	5.7 ±0.2	31.1925	-0.505949	1.07 ±0.22	0.94 ±0.27	87.9151	-0.0559367	0.49 ±0.05	0.23 ±0.00	46.8366	-0.329414	0.81 ±0.00	0.80 ±0.00	98.7819	-0.00532264	0.62 ±0.01	0.45 ±0.02	72.0198	-0.142548
KRO	0.37 ±0.02	0.26 ±0.04	70.8424	0.0580286	16.6 ±1.0	7.1 ±1.2	42.7652	-0.36891	1.15 ±0.07	1.09 ±0.19	94.8041	-0.023173	0.40 ±0.04	0.25 ±0.04	64.0267	-0.193639	0.78 ±0.02	0.78 ±0.01	100.162	0.000701511	0.58 ±0.01	0.47 ±0.06	81.263	-0.0901074
KTN1	0.57 ±0.01	0.68 ±0.12	117.729	0.235292	17.3 ±0.3	8.0 ±1.5	46.4192	-0.333303	1.07 ±0.40	1.13 ±0.35	105.874	0.0247889	0.68 ±0.05	0.29 ±0.09	42.7359	-0.369207	0.77 ±0.01	0.71 ±0.01	93.2167	-0.0305062	0.57 ±0.02	0.36 ±0.03	63.7107	-0.195788
MSS	0.38 ±0.02	0.00 ±0.02	1.00997	-1.7998	16.3 ±0.8	0.2 ±0.9	1.0846	-1.96473	1.14 ±0.12	0.72 ±0.23	63.6239	-0.196379	0.40 ±0.05	0.06 ±0.04	15.227	-0.817385	0.77 ±0.01	0.60 ±0.07	77.6723	-0.159336	0.63 ±0.01	0.21 ±0.03	33.1223	-0.47988
SGH1	0.24 ±0.02	0.13 ±0.13	53.0689	-0.0792674	13.3 ±1.0	1.4 ±1.4	10.3349	-0.985694	1.20 ±0.18	0.85 ±0.33	70.6511	-0.150881	0.26 ±0.04	0.13 ±0.09	48.8819	-0.310852	0.69 ±0.02	0.59 ±0.07	84.7528	-0.0718459	0.47 ±0.03	0.19 ±0.04	40.2153	-0.395608
Sponta-Fin	0.64 ±0.03	0.08 ±0.19	11.8342	-0.77118	14.2 ±0.7	0.4 ±1.0	2.84839	-1.5454	1.77 ±0.41	1.67 ±0.50	94.2684	-0.025634	0.49 ±0.07	0.17 ±0.03	34.4518	-0.462789	0.78 ±0.02	0.71 ±0.03	91.7935	-0.0371879	0.57 ±0.02	0.26 ±0.06	45.1344	-0.345492
SRB1	0.23 ±0.01	0.67 ±0.16	298.255	0.638997	15.2 ±1.0	9.8 ±2.3	64.1653	-0.1927	1.00 ±0.21	1.05 ±0.15	104.298	0.018275	0.38 ±0.07	0.26 ±0.06	69.868	-0.155722	0.78 ±0.01	0.74 ±0.01	95.269	-0.0210483	0.57 ±0.02	0.52 ±0.04	90.2543	-0.0445322
SRH1	0.40 ±0.00	0.35 ±0.02	86.6838	0.145673	16.5 ±0.2	6.4 ±0.4	39.0564	-0.408308	1.24 ±0.04	0.95 ±0.09	76.764	-0.114842	0.37 ±0.04	0.12 ±0.03	33.8343	-0.470642	0.73 ±0.02	0.72 ±0.00	98.1767	-0.0079915	0.54 ±0.02	0.40 ±0.03	73.5072	-0.13367
TRP	0.37 ±0.02	1.23 ±0.11	332.187	0.685792	14.0 ±0.7	9.8 ±0.9	70.5234	-0.151667	1.30 ±0.07	1.06 ±0.28	81.2241	-0.0903149	0.33 ±0.02	0.18 ±0.01	52.5379	-0.279527	0.75 ±0.02	0.76 ±0.00	101.001	0.00432488	0.54 ±0.04	0.39 ±0.01	72.0648	-0.142277
TW25	0.22 ±0.01	1.42 ±0.26	629.933	1.00703	12.4 ±0.8	6.8 ±1.2	55.1104	-0.258766	1.08 ±0.05	0.71 ±0.09	65.6681	-0.182645	0.28 ±0.01	0.23 ±0.06	80.0294	-0.0967506	0.76 ±0.02	0.73 ±0.01	96.1986	-0.0168314	0.55 ±0.04	0.37 ±0.02	67.597	-0.170072
Barley varieties	qP				φPSII				φCO2				qN				NPQ				SPAD
	+Fe	−Fe	Fold change (−Fe/+Fe)		+Fe	−Fe	Fold change (−Fe/+Fe)		+Fe	−Fe	Fold change (−Fe/+Fe)		+Fe	−Fe	Fold change (−Fe/+Fe)		+Fe	−Fe	Fold change (−Fe/+Fe)		+Fe	−Fe	Fold change (−Fe/+Fe)
			％	Log			％	Log			％	Log			％	Log			％	Log			％	Log
AGR	0.81 ±0.003	0.71 ±0.035	88.5321	-0.0528993	0.47 ±0.01	0.31 ±0.06	65.9121	-0.181035	0.016 ±0.009	0.015 ±0.004	92.6095	-0.0333443	0.64 ±0.03	0.81 ±0.05	127.386	0.105123	1.04 ±0.12	1.98 ±0.33	189.792	0.278277	52.2 ±1.2	20.2 ±1.1	38.7845	-0.411342
ASR	0.78 ±0.010	0.65 ±0.023	84.2269	-0.074549	0.41 ±0.03	0.21 ±0.03	52.015	-0.283871	0.025 ±0.003	0.008 ±0.001	31.0232	-0.508313	0.66 ±0.04	0.88 ±0.01	131.743	0.119728	1.08 ±0.18	2.26 ±0.13	209.961	0.322138	53.7 ±0.9	5.3 ±2.2	9.77654	-1.00981
BRK	0.81 ±0.006	0.55 ±0.063	67.6296	-0.169863	0.44 ±0.01	0.12 ±0.02	28.3374	-0.547639	0.023 ±0.001	0.003 ±0.000	12.7235	-0.895393	0.68 ±0.03	0.91 ±0.01	133.843	0.126596	1.20 ±0.16	2.39 ±0.21	199.539	0.300028	52.8 ±0.2	3.6 ±1.3	6.81431	-1.16658
BWM	0.80 ±0.020	0.71 ±0.044	89.5859	-0.0477602	0.44 ±0.05	0.35 ±0.06	79.1432	-0.101586	0.023 ±0.001	0.010 ±0.002	44.1227	-0.355338	0.61 ±0.04	0.76 ±0.05	123.912	0.0931136	0.90 ±0.19	1.61 ±0.30	178.786	0.252335	52.4 ±1.6	17.8 ±3.9	33.9056	-0.469729
BWM-uzu	0.84 ±0.000	0.75 ±0.000	89.6524	-0.0474381	0.57 ±0.00	0.32 ±0.00	55.2215	-0.257892	0.036 ±0.000	0.066 ±0.000	184.007	0.264833	0.46 ±0.00	0.82 ±0.00	176.95	0.247851	0.58 ±0.00	1.85 ±0.00	317.929	0.50233	52.4 ±0.0	20.2 ±0.0	38.5496	-0.41398
CLN	0.83 ±0.003	0.79 ±0.014	96.2141	-0.0167615	0.51 ±0.02	0.45 ±0.03	89.159	-0.049835	0.003 ±0.024	0.046 ±0.013	1615.75	1.20837	0.54 ±0.01	0.67 ±0.02	125.202	0.0976107	0.72 ±0.04	1.18 ±0.07	164.446	0.216024	56.8 ±2.6	26.3 ±5.5	46.1945	-0.33541
EHM1(1)	0.79 ±0.004	0.75 ±0.013	95.1288	-0.0216881	0.47 ±0.01	0.38 ±0.01	79.7273	-0.0983932	0.028 ±0.002	0.021 ±0.003	74.6457	-0.126995	0.62 ±0.02	0.76 ±0.01	122.36	0.0876384	0.97 ±0.07	1.56 ±0.06	160.348	0.205064	45.6 ±0.2	17.1 ±3.9	37.5754	-0.425096
EHM1(2)	0.80 ±0.002	0.71 ±0.049	89.5138	-0.0481101	0.45 ±0.02	0.32 ±0.06	70.4814	-0.151926	0.030 ±0.002	0.006 ±0.008	21.0446	-0.67686	0.57 ±0.01	0.80 ±0.05	140.944	0.149046	0.75 ±0.02	2.01 ±0.48	269.442	0.430466	44.8 ±0.6	15.3 ±1.2	34.1518	-0.466587
ETH2	0.86 ±0.029	0.52 ±0.066	61.0977	-0.213975	0.57 ±0.03	0.12 ±0.02	21.4682	-0.668205	0.041 ±0.007	0.002 ±0.001	4.38292	-1.35824	0.51 ±0.03	0.93 ±0.02	181.635	0.259199	0.70 ±0.07	3.29 ±0.45	469.553	0.671685	51.3 ±1.0	10.5 ±0.8	20.4798	-0.688674
GLD	0.79 ±0.002	0.66 ±0.049	84.0942	-0.075234	0.43 ±0.01	0.25 ±0.07	58.3624	-0.233867	0.024 ±0.007	0.003 ±0.010	12.1829	-0.91425	0.56 ±0.02	0.85 ±0.05	151.402	0.180132	0.70 ±0.04	2.27 ±0.41	322.974	0.509167	55.6 ±0.4	22.6 ±0.5	40.6475	-0.390966
HRN	0.82 ±0.004	0.68 ±0.026	82.9885	-0.0809823	0.51 ±0.01	0.31 ±0.02	59.9269	-0.222378	0.028 ±0.002	0.009 ±0.001	32.616	-0.486569	0.60 ±0.01	0.82 ±0.02	135.108	0.130682	0.95 ±0.04	2.02 ±0.16	212.134	0.326611	45.3 ±0.8	22.2 ±1.3	49.0055	-0.309755
KRO	0.81 ±0.005	0.76 ±0.012	93.8948	-0.0273583	0.47 ±0.01	0.36 ±0.05	76.5394	-0.116115	0.084 ±0.055	0.011 ±0.001	13.4757	-0.87045	0.63 ±0.04	0.77 ±0.05	122.574	0.0883966	1.00 ±0.16	1.65 ±0.28	164.69	0.216668	51.8 ±2.1	7.2 ±1.7	13.7964	-0.860233
KTN1	0.81 ±0.003	0.75 ±0.016	92.0611	-0.0359238	0.46 ±0.02	0.27 ±0.02	58.6649	-0.231622	0.028 ±0.001	0.006 ±0.006	20.5114	-0.688004	0.58 ±0.02	0.84 ±0.02	146.28	0.165186	0.78 ±0.06	1.98 ±0.12	253.551	0.404065	44.8 ±0.1	22.0 ±1.2	49.1071	-0.308855
MSS	0.81 ±0.005	0.19 ±0.318	22.8988	-0.640187	0.51 ±0.01	0.05 ±0.06	10.4158	-0.982308	0.032 ±0.002	0.001 ±0.001	2.83325	-1.54771	0.50 ±0.01	0.88 ±0.03	176.255	0.246142	0.62 ±0.02	1.75 ±0.55	281.438	0.449383	50.1 ±1.2	2.3 ±1.4	4.48878	-1.34787
SGH1	0.78 ±0.014	0.67 ±0.238	86.3644	-0.063665	0.37 ±0.03	0.12 ±0.04	32.5613	-0.487298	0.024 ±0.001	0.004 ±0.002	15.2079	-0.817931	0.60 ±0.02	0.93 ±0.01	153.775	0.186885	0.72 ±0.02	2.52 ±0.37	348.996	0.54282	51.9 ±0.6	4.7 ±2.2	8.95522	-1.04792
Sponta-Fin	0.81 ±0.007	0.54 ±0.104	66.8043	-0.175196	0.47 ±0.02	0.15 ±0.06	32.6829	-0.485679	0.025 ±0.001	0.000 ±0.003	1.89913	-1.72144	0.63 ±0.02	0.88 ±0.03	141.348	0.15029	0.98 ±0.11	2.01 ±0.19	206.35	0.314603	48.7 ±1.1	5.2 ±0.4	10.7436	-0.968849
SRB1	0.83 ±0.010	0.78 ±0.032	94.128	-0.0262813	0.47 ±0.02	0.41 ±0.05	85.4138	-0.068472	0.024 ±0.002	0.009 ±0.009	36.6438	-0.435999	0.63 ±0.02	0.69 ±0.05	109.697	0.0401928	0.97 ±0.06	1.21 ±0.23	124.565	0.0953969	53.3 ±0.3	22.5 ±0.9	42.1901	-0.374789
SRH1	0.77 ±0.007	0.80 ±0.009	103.467	0.0148013	0.42 ±0.02	0.32 ±0.03	76.1273	-0.118459	0.028 ±0.001	0.011 ±0.001	41.3267	-0.383769	0.57 ±0.01	0.79 ±0.03	138.707	0.142098	0.71 ±0.04	1.50 ±0.16	211.543	0.325398	49.3 ±2.0	19.1 ±1.4	38.6802	-0.412511
TRP	0.79 ±0.014	0.70 ±0.010	88.4148	-0.0534749	0.43 ±0.04	0.27 ±0.01	63.5893	-0.196616	0.019 ±0.006	0.017 ±0.001	89.4215	-0.0485582	0.59 ±0.00	0.84 ±0.01	143.368	0.156452	0.77 ±0.05	2.09 ±0.06	271.811	0.434267	50.7 ±1.1	21.8 ±0.9	43.0235	-0.366294
TW25	0.80 ±0.012	0.73 ±0.016	91.504	-0.0385599	0.44 ±0.04	0.27 ±0.02	61.8018	-0.208999	0.021 ±0.001	0.003 ±0.007	14.6243	-0.834924	0.58 ±0.01	0.84 ±0.02	143.562	0.157041	0.77 ±0.03	1.94 ±0.16	253.569	0.404097	53.1 ±0.3	20.1 ±0.9	37.931	-0.421005
Barley varieties	Shoot fresh weight (g)				Root dry weight (g)				Fe (µmol m-2)				Mn (µmol g D.W.-1)				Cu (µmol g D.W.-1)
	+Fe	−Fe	Fold change (−Fe/+Fe)		+Fe	−Fe	Fold change (−Fe/+Fe)		+Fe	−Fe	Fold change (−Fe/+Fe)		+Fe	−Fe	Fold change (−Fe/+Fe)		+Fe	−Fe	Fold change (−Fe/+Fe)
			％	Log			％	Log			％	Log			％	Log			％	Log
AGR	17.8 ±0.58	11.7 ±0.93	65.7063	-0.182393	1.21 ±0.14	0.87 ±0.10	71.8427	-0.143618	68.7 ±4.0	11.2 ±1.5	16.3264	-0.787109	0.17±0.00	0.45±0.04	274.1	0.43791	77.0±6.70	135.4±6.7	175.782	0.244974
ASR	14.9 ±1.25	6.3 ±0.38	42.0582	-0.37615	0.77 ±0.00	0.23 ±0.00	29.9307	-0.523884	63.6 ±6.7	22.9 ±6.7	36.0026	-0.443667	0.26±0.02	0.98±0.18	383.421	0.583676	89.1±9.16	159.4±41.9	178.896	0.2526
BRK	10.1 ±0.53	3.9 ±0.20	38.1674	-0.418307	0.82 ±0.21	0.21 ±0.03	24.924	-0.603382	61.8 ±4.1	5.1 ±0.3	8.32555	-1.07959	0.22±0.00	0.48±0.02	221.725	0.345815	99.7±12.33	144.0±5.1	144.4	0.159568
BWM	10.6 ±0.44	6.8 ±0.81	64.3533	-0.191429	0.73 ±0.05	0.59 ±0.03	80.2287	-0.09567	43.2 ±9.1	16.6 ±1.4	38.434	-0.415284	0.24±0.02	0.62±0.06	257.842	0.411354	94.8±1.72	177.0±13.9	186.675	0.271087
BWM-uzu	11.9 ±0.00	8.4 ±0.00	70.5882	-0.151268	0.63 ±0.00	0.59 ±0.00	93.4864	-0.0292517	58.4 ±0.0	13.3 ±0.0	22.7669	-0.642696	0.49±0.00	0.75±0.00	152.383	0.182935	165.3±0.00	269.2±0.0	162.809	0.211679
CLN	8.2 ±0.45	6.5 ±0.43	80	-0.09691	0.51 ±0.07	0.43 ±0.01	83.1085	-0.0803543	88.6 ±19.6	27.7 ±2.7	31.303	-0.504415	0.40±0.11	0.74±0.06	184.105	0.265064	157.7±48.79	218.1±11.6	138.235	0.140618
EHM1(1)	20.0 ±2.42	10.0 ±1.66	50.226	-0.299071	0.47 ±0.05	0.33 ±0.03	68.927	-0.161611	42.0 ±1.7	12.4 ±0.4	29.5239	-0.529826	0.28±0.01	0.83±0.04	293.212	0.467182	69.8±9.95	211.3±7.0	302.853	0.481232
EHM1(2)	11.1 ±0.12	7.0 ±0.04	63.5379	-0.196967	0.95 ±0.06	0.44 ±0.06	45.5736	-0.341287	63.5 ±6.2	7.9 ±0.5	12.3958	-0.906724	0.11±0.01	0.28±0.00	253.386	0.403782	141.0±14.53	159.0±5.8	112.74	0.0520768
ETH2	12.1 ±0.23	3.5 ±0.20	28.603	-0.543589	1.08 ±0.19	0.15 ±0.01	13.9248	-0.85621	31.5 ±1.5	7.8 ±0.9	24.8988	-0.603822	0.37±0.01	3.51±0.44	937.663	0.972047	94.8±4.67	277.6±9.9	292.694	0.466414
GLD	11.6 ±0.19	7.0 ±0.06	60.742	-0.216511	0.61 ±0.05	0.50 ±0.12	81.6626	-0.0879768	54.4 ±3.8	5.8 ±0.8	10.6793	-0.971456	0.18±0.01	0.29±0.01	159.941	0.20396	108.3±5.46	147.9±4.4	136.634	0.13556
HRN	21.2 ±1.19	12.0 ±1.59	56.4792	-0.248111	0.59 ±0.01	0.27 ±0.05	45.9736	-0.337491	48.8 ±1.7	18.0 ±0.0	36.8235	-0.433875	0.28±0.02	0.52±0.00	187.146	0.272181	87.4±3.64	234.3±0.0	268.189	0.428441
KRO	16.0 ±1.10	10.1 ±0.85	63.3333	-0.198368	0.87 ±0.00	0.59 ±0.00	67.9393	-0.167879	59.2 ±5.8	22.2 ±6.6	37.4164	-0.426938	0.28±0.04	0.59±0.08	212.18	0.326705	118.5±16.95	140.3±2.0	118.428	0.0734562
KTN1	11.2 ±0.92	8.8 ±0.05	79.2289	-0.101116	0.82 ±0.08	0.41 ±0.08	49.7859	-0.302893	49.0 ±3.5	13.2 ±2.1	27.0026	-0.568594	0.16±0.01	0.23±0.06	147.859	0.169849	141.9±6.45	476.0±91.7	335.378	0.525534
MSS	8.4 ±0.38	2.2 ±0.54	25.6917	-0.590207	0.48 ±0.03	0.10 ±0.01	20.6813	-0.684423	64.0 ±10.4	43.7 ±0.0	68.4023	-0.164929	0.28±0.03	5.33±0.00	1919.73	1.28324	102.3±5.48	378.0±0.0	369.414	0.567513
SGH1	11.6 ±0.18	3.0 ±0.33	26.2248	-0.581288	0.76 ±0.02	0.21 ±0.01	27.1832	-0.565699	83.4 ±3.0	10.4 ±1.1	12.4043	-0.906427	0.16±0.00	1.01±0.03	629.858	0.799243	84.4±3.98	168.4±19.7	199.521	0.299989
Sponta-Fin	15.4 ±0.80	3.4 ±0.39	22.2817	-0.652051	0.76 ±0.07	0.25 ±0.06	32.6733	-0.485807	31.6 ±3.4	5.3 ±1.6	16.8182	-0.77422	0.18±0.01	1.57±0.20	875.536	0.942274	167.2±6.91	250.0±25.4	149.546	0.174776
SRB1	13.6 ±0.12	11.3 ±0.10	82.8676	-0.081615	0.89 ±0.06	0.71 ±0.10	80	-0.09691	109.8 ±5.8	16.2 ±1.4	14.7334	-0.831697	0.16±0.00	0.16±0.02	96.9677	-0.0133731	58.2±5.52	184.7±9.3	317.396	0.501602
SRH1	12.5 ±0.86	8.7 ±0.76	69.4888	-0.158085	0.63 ±0.02	0.59 ±0.01	92.8241	-0.0323391	69.2 ±4.8	19.3 ±1.9	27.9266	-0.553982	0.09±0.02	0.14±0.01	148.68	0.172252	158.1±5.39	100.7±3.9	63.6809	-0.195991
TRP	12.7 ±0.42	7.8 ±0.39	61.2912	-0.212602	0.60 ±0.11	0.43 ±0.20	70.8333	-0.149762	61.4 ±1.9	8.9 ±1.0	14.5392	-0.837459	0.17±0.00	0.48±0.02	282.182	0.450529	83.9±11.76	220.9±32.4	263.379	0.420582
TW25	12.7 ±0.07	10.3 ±0.18	81.3586	-0.0895965	0.59 ±0.11	0.54 ±0.08	92.3404	-0.0346081	71.9 ±3.2	3.9 ±0.1	5.42256	-1.2658	0.15±0.02	0.39±0.09	266.103	0.425049	98.8±15.51	191.4±36.6	193.664	0.287048
